# Supplementary material for: Support for Tying Polio Vaccination Status to Child Tax Credit Eligibility in the United States
Source: Vaccines (Basel). 2026 May 12;14(5):431. doi: 10.3390/vaccines14050431 (PMC13211656; doi:10.3390/vaccines14050431)
Supplement: Supplementary file 1 [file vaccines-14-00431-s001.zip]

Archive with 1 entries (1 files):
- vaccines-4248420-supplementary.pdf
